# Supplementary material for: Effect of a rigid ankle foot orthosis and an ankle foot orthosis with an oil damper plantar flexion resistance on pelvic and thoracic movements of patients with stroke during gait
Source: Biomed Eng Online. 2023 Feb 6;22:9. doi: 10.1186/s12938-023-01068-0 (PMC9901085; doi:10.1186/s12938-023-01068-0)
Supplement: Supplementary file 1 — Additional file 1: Table of the comparison of lower limb joint kinematics between and within two AFO groups after gait training. [file 12938_2023_1068_MOESM1_ESM.xlsx]

## Sheet: additional file1
Additional file 1. Comparison of lower limb joint kinematics between and within two AFO groups after gait training
	AFO-OD			RAFO			Interaction effect		Main effect			With vs Without			AFO-OD vs RAFO
	without	with		without	with				AFOeffect	AFOtype		AFO-OD	RAFO		withoutAFO	withAFO
Ankle angle
Initial contact (°)#	-10.9056	2.29324		-8.20535	-1.03517							0.001**	0.001**		0.652	0.077
	13.6666	8.2333		8.44236	2.69276
Maximum plantar flexion in loading response (°)#	-11.7486	-5.82134		-9.67561	-3.51164							0.001**	0.001**		0.172	0.172
	6.83958	6.36038		7.62245	3.13464
Maximum dorsiflexion in single stance (°)#	3.06673	4.90659		3.51951	1.87047							0.096	0.008**		0.715	0.051
	8.20807	5.19029		7.88759	5.76388
Maximum plantar flexion in preswing (°)	-2.58852	3.75015		-0.358	-0.0238189		0.009**					0.005**	0.767		0.496	0.028*
	7.91319	4.29633		5.53988	4.46244
Maximum dorsiflexion in swing (°)#	1.03872	7.93104		2.45972	1.16307							0.016*	0.691		0.715	0.018*
	16.3157	8.04908		9.54534	4.20727
Knee angle
Initial contact (°) #	-0.326428	5.87993		4.79462	8.34826							0.002**	0.031*		0.31	0.78
	10.0396	7.14428		8.30404	11.5925
Maximum flexion in loading response (°)	9.12481	12.6429		10.8338	11.8673		0.084		0.003**	0.884
	10.6421	7.51073		9.30964	6.93584
Maximum extension in loading response (°)#	-4.09338	-1.43017		0.00494	0.718615							0.096	0.91		0.425	0.983
	12.3467	14.871		8.88952	13.2073
Maximum extension in single stance (°)	2.10825	1.08778		4.0813	-1.97299		0.011*					0.271	0.002**		0.535	0.455
	11.4121	10.4605		10.9693	9.12756
Maximum flexion in preswing (°)	22.553	26.7489		23.4577	23.5246		0.022*					0.005**	0.955		0.824	0.25
	7.05361	8.20052		6.40599	6.29932
Maximum flexion in swing (°)	26.2117	30.1457		25.9527	27.37		0.202		0.010*	0.652
	10.7217	11.9746		6.5373	7.24548
Maximum velocity in preswing (°)	158.546	156.818		138.396	170.504		0.022*					0.837	0.011*		0.495	0.574
	87.3041	71.7784		55.5738	65.7036
Hip angle
initial contact (°)	21.0084	23.2689		21.307	21.9574		0.17		0.017*	0.869
	8.91289	7.90468		8.53941	7.88292
Maximum extension in single stance (°)	7.91799	6.85073		11.4864	9.70619		0.613		0.051	0.443
	10.364	10.1359		12.739	11.5008
Maximum extension in preswing (°)	3.47707	2.72739		6.733	6.59149		0.706		0.581	0.355
	9.88065	9.19587		11.5273	10.7071
Maximum flexion in swing (°)	28.139	28.0567		27.2202	26.9278		0.872		0.774	0.707
	6.80112	6.02141		8.16704	8.45143
Maximum velocity in preswing (°)#	69.7328	65.9809		66.998	64.241							0.331	0.955		0.377	0.847
	64.8083	72.3703		42.3138	39.968
Upper column :mean or median; Lower colum: SD or IQR; *p<0.05,**p<0.01; #: not normally distributed; AFO-OD:AFO with an oil damper; RAFO: rigid AFO; AFO: ankle foot orthosis; Joint angle:dorsiflexion,flexion+; internal joint moment:plantar flexion, extension+.
